# Supplementary material for: Doublet decoding of tRNASer3 demonstrates plasticity of ribosomal decoding center
Source: Nat Commun. 2025 Jun 26;16:5402. doi: 10.1038/s41467-025-61016-5 (PMC12202706; doi:10.1038/s41467-025-61016-5)
Supplement: Supplementary file 4 — Source Data [file 41467_2025_61016_MOESM4_ESM.xlsx]

## Sheet: Figure S1a
Figure S1a		Competitor ASL [mM]	CPM
		0	19142
		0	22058
		0	21129
		0.5	41
		0.5	37154
		0.5	18863
		1	14919
		1	13145
		1	14953
		1.2	13676
		1.2	12141
		1.2	13090
		1.6	11160
		1.6	11022
		1.6	10947
		2	10023
		2	9562
		2	9626
		3	7602
		3	7965
		3	7762
		5	5408
		5	5440
		5	5408
		7	4372
		7	3590
		7	4245
		20	2032
		20	1981
		20	2166

## Sheet: Figure S1b
Figure S1b		Competitor ASL [mM]	CPM
		0	13050
		0	13394
		0	13999
		0.5	9084
		0.5	10556
		0.5	10131
		1	5834
		1	4833
		1	5528
		1.5	5370
		1.5	6089
		1.5	5307
		2	4995
		2	5188
		2	5352
		3	4479
		3	4283
		3	4303
		5	3527
		5	3250
		5	3561
		20	2183
		20	2397
		20	2362

## Sheet: Figure S1c
Figure S1c		Competitor ASL [mM]	CPM
		0	19142
		0	22059
		0	21129
		1	15377
		1	15442
		1	16652
		3	12475
		3	12858
		3	13203
		5	10381
		5	10253
		5	10840
		7	8922
		7	8644
		7	8471
		20	5260
		20	5235
		20	5262
		52.1	2513
		52.1	2555
		52.1	2532

## Sheet: Figure S1d
Figure S1d		Competitor ASL [mM]	CPM
		0	15832
		0	16305
		0	16753
		1	13507
		1	13621
		1	14011
		2	11336
		2	11706
		2	11478
		3	10016
		3	10834
		3	10054
		3.5	9643
		3.5	9677
		3.5	39.05
		4	18586
		4	9225
		4	9119
		4.5	8344
		4.5	9625
		4.5	8594
		10	5513
		10	7105
		10	5589
		52.1	2143
		52.1	2010
		52.1	1877

## Sheet: Figure S1e
Figure S1e		Competitor ASL [mM]	CPM
		0	27771
		0	28553
		0	27950
		10	30252
		10	30191
		10	30424
		100	20919
		100	20743
		100	21104
		150	15879
		150	15119
		150	16371
		500	2184
		500	2396
		500	2362

## Sheet: Figure S1f
Figure S1f		Competitor ASL [mM]	CPM
		0	33911
		0	34069
		0	36648
		4	39604
		4	37990
		4	38412
		10	36162
		10	38723
		10	39092
		44	35210
		44	34402
		44	34771
		100	26094
		100	27339
		500	2314
